# Supplementary material for: Effective Functional Immunogenicity of a DNA Vaccine Combination Delivered via In Vivo Electroporation Targeting Malaria Infection and Transmission
Source: Vaccines (Basel). 2022 Jul 16;10(7):1134. doi: 10.3390/vaccines10071134 (PMC9323668; doi:10.3390/vaccines10071134)
Supplement: Supplementary file 1 [file vaccines-10-01134-s001.zip]

Archive with 1 entries (1 files):
- vaccines-1784674-supplementary.pdf
